# Supplementary material for: Transcriptomic Analysis of Calonectria pseudoreteaudii during Various Stages of Eucalyptus Infection
Source: PLoS One. 2017 Jan 10;12(1):e0169598. doi: 10.1371/journal.pone.0169598 (PMC5224884; doi:10.1371/journal.pone.0169598)
Supplement: S1 File — (XLS) [file pone.0169598.s001.xls]

## Sheet: Primer
S1 File. qRT-PCR primer sequences for six DEGs.
Gene id	Gene abbreviation	Gene annotation	Primer sequence (5'-3')
Cp_Cap14295	EN-PG	endopolygalacturonase	TCGGCGTACAACTACTAC
			GATGGGCATCCAGATGAT
Cp_Cap00078	ACP	acid phosphatase	GTAGGTGACTGGTGTGAG
			TTAGACAGGGTTGGCATT
Cp_Cap04682	POD	peroxidase	TCGCTCTTGACATCATCA
			CGTAGAAGGAAGACAGGAA
Cp_Cap03373	SAH	salicylate hydroxylase	CATCCTATGCTTCCTTATCTTG
			GCTGTTTGAATGTTTCCCTA
Cp_Cap14347	TAN	tannase	TGACGCTGAGACTACTTG
			GGGCATGTTGTAAGAAGAC
Cp_Cap01164	MFS	MFS transporter	GCCTCTGACAAATGGAAC
			GAACCAGGGTGATGAAGA
Cp_Cap12678	BGC	beta-glucosidase G	CTTTGGGAGGTGGTCTAC
			GTGGTGTCAGATCCTTGA
Cp_Cap10355	β-TUB	β-tubulin	GTGGTGCTCACTCTTTCC
			GTCAGGTAGCGACCGTTA
