# Supplementary material for: Transcriptomic Analysis of Calonectria pseudoreteaudii during Various Stages of Eucalyptus Infection
Source: PLoS One. 2017 Jan 10;12(1):e0169598. doi: 10.1371/journal.pone.0169598 (PMC5224884; doi:10.1371/journal.pone.0169598)
Supplement: S2 File — (XLS) [file pone.0169598.s002.xls]

## Sheet: DEGs
S2 File. Differentially expressed genes in C. pseudoreteaudii during infection of Eucalyptus.
Gene id	Log2 (foldchange)			Description
	12 hpi	24 hpi	48 hpi
Cp_Cap05169	7.816	-	-	Cutinase
Cp_Cap06841	-	7.978	8.936	beta-galactosidase
Cp_Cap12678	5.162	6.012	7.035	Probable beta-glucosidase G
Cp_Cap13349	5.964	8.44	9.198	putative carboxylesterase protein
Cp_Cap14295	-	5.582	9.397	endopolygalacturonase
Cp_Cap01744	-	-	-7.13	Glycosyltransferase family 35
Cp_Cap00122	6.881	4.574	4.732	Feruloyl esterase
Cp_Cap00092	-	-	-6.442	endopeptidase
Cp_Cap01623	-	-2.606	-1.928	Leucine aminopeptidase
Cp_Cap13216	-	10.406	8.793	subtilase
Cp_Cap04400	9.195	5.871	-	Terpene synthase
Cp_Cap02149	4.194	-	-	versicolorin B synthase
Cp_Cap07289	-	1.78	5.685	putative conidial pigment polyketide synthase PksP/Alb1
Cp_Cap09663	-	5.922	6.61	putative cytochrome p450 protein
Cp_Cap14347	4.423	5.815	8.169	Tannase
Cp_Cap12745	-	4.302	6.011	Probable quinate permease
Cp_Cap12425	-	2.553	6.126	2,4-dihydroxyhept-2-ene-1,7-dioic acid aldolase
Cp_Cap02607	-	5.486	7.516	L-threo-3-deoxy-hexylosonate aldolase
Cp_Cap03373	-	9.611	13.399	salicylate hydroxylase
Cp_Cap08484	-	3.215	6.711	Fumarylacetoacetate hydrolase domain-containing protein 2 homolog
Cp_Cap07492	-	6.897	5.788	Dihydroxyacetone synthase
Cp_Cap13284	8.627	4.159	-	thermophilic desulfurizing enzyme family protein
Cp_Cap02183	-	2.127	1.947	L-ornithine N5-oxygenase
Cp_Cap02212	-	8.808	8.412	Putative siderophore iron transporter protein
Cp_Cap08817	-	6.042	4.528	Siderophore iron transporter
Cp_Cap01164	-	9.6	12.458	MFS transporter
Cp_Cap04846	-	3.914	5.704	MFS transporter
Cp_Cap01927	-	-2.536	-2.718	MFS transporter, DHA1 family
Cp_Cap05546	-	-4.149	-3.956	MFS-type transporter
Cp_Cap09899	-	-2.501	-3.64	MFS transporter, DHA1 family
Cp_Cap13996	-	-	-5.553	MFS drug efflux transporter, putative
Cp_Cap01773	-	-	-2.282	Probable neutral amino acid permease
Cp_Cap09706	-	-5.541	-1.919	Peptide transporter PTR2
Cp_Cap12610	-	2.828	4.501	amino acid transporter, AAT family
Cp_Cap12878	-	-	-1.179	High-affinity glucose transporter
Cp_Cap00411	3.956	-	-	Transmembrane protein, putative
Cp_Cap03834	-	-	-4.274	Charged multivesicular body protein 3
Cp_Cap03102	6.268	5.527	2.534	GTPase
Cp_Cap00772	-	-	-6.572	G-protein coupled receptor
Cp_Cap02430	-	-3.316	-1.137	RNA polymerase II transcription factor
Cp_Cap03035	-	-2.316	-2.983	pH-response regulator protein palA
Cp_Cap11860	-	-	-3.879	protein kinase
Cp_Cap00087	-	4.147	5.111	Putative oxidoreductase
Cp_Cap01875	-	3.474	3.524	Oxidoreductase
Cp_Cap12733	-	4.251	4.997	oxidoreductase
Cp_Cap02416	7.729	9.105	6.365	oxidoreductase
Cp_Cap07565	-	10.738	9.002	oxidoreductase
Cp_Cap05769	-	1.809	2.585	oxidoreductase
Cp_Cap04118	7.987	-	-	Oxidoreductase
Cp_Cap10425	2.013	-	-2.511	oxidoreductase
Cp_Cap12683	-	-	-6.895	oxidoreductase family protein
Cp_Cap04682	-	7.907	11.35	Peroxidase
Cp_Cap03142	1.208	-	-3.782	peroxidase
Cp_Cap09760	3.954	-	-	peroxidase
Cp_Cap00386	-	-	-2.433	Chitinase
Cp_Cap10081	-	-	-8.743	chitinase
Cp_Cap00078	11.573	-	4.445	Acid phosphatase
Cp_Cap05141	11.674	-	-	Phosphatase iiic
Cp_Cap04769	-	5.135	7.489	Six-bladed beta-propeller, TolB-like
Cp_Cap01748	-	-4.775	-4.449	Aspartyl-tRNA synthetase
Cp_Cap01810	-	2.389	2.51	ATPase
Cp_Cap04854	-	-3.598	-3.538	Cu2+-exporting ATPase
Cp_Cap02123	-1.37	-	-3.475	ribonuclease H
Cp_Cap02956	-	-	-1.231	Histone H2A
Cp_Cap03964	-	-	-3.925	Related to stomatin
Cp_Cap05953	7.285	-	-	minor ampullate spidroin
Cp_Cap04450	-	5.319	9.472	3-oxoacyl-[acyl-carrier protein] reductase
Cp_Cap04924	3.762	-	-1.226	Choline-sulfatase
Cp_Cap05037	-	1.56	2.243	Adenylosuccinate lyase
Cp_Cap05172	-	9.733	10.614	NAD binding Rossmann fold oxidoreductase, putative
Cp_Cap06633	-	-	-7.547	Probable phosphoketolase
Cp_Cap06957	-2.919	-	-6.511	Pfs, NACHT and Ankyrin domain protein
Cp_Cap10954	-	-	-6.937	Fumarate reductase
Cp_Cap11413	-	-	-1.031	Peptidyl-prolyl cis-trans isomerase fkr-3
Cp_Cap07175	9.278	7.602	4.37	acetyltransferase
Cp_Cap08326	-	-2.982	-2.279	related to FK506 suppressor Sfk1
Cp_Cap08430	-4.241	-	-2.814	putative rta1 domain protein
Cp_Cap04489	-	-7.517	-8.382	30 kDa heat shock protein
Cp_Cap04592	-	-	-5.159	30 kDa heat shock protein
Cp_Cap05053	-	-	-10.23	30 kDa heat shock protein
Cp_Cap14272	-	-	-9.191	30 kDa heat shock protein
Cp_Cap04214	-	8.306	10.32	Hypothetical protein
Cp_Cap10488	-	5.858	5.622	hypothetical protein
Cp_Cap09393	-	-5.234	-4.014	hypothetical protein
Cp_Cap00182	6.405	8.791	5.341	Predicted protein
Cp_Cap00371	-	-6.476	-4.868	Predicted protein
Cp_Cap00974	-	-	-2.688	-
Cp_Cap01502	-	-	-4.432	Predicted protein
Cp_Cap02234	-	-3.484	-2.275	Hypothetical protein
Cp_Cap02363	2.699	-	-3.495	Hypothetical protein
Cp_Cap02459	-	-8.58	-5.741	Hypothetical protein
Cp_Cap02476	-	-	-2.499	Hypothetical protein
Cp_Cap02993	3.108	-	-1.253	Hypothetical protein
Cp_Cap03000	11.342	-	-	Hypothetical protein
Cp_Cap03422	-	-	-4.452	-
Cp_Cap03536	-	-3.891	-5.381	Hypothetical protein
Cp_Cap03673	-3.24	-	-4.671	Predicted protein
Cp_Cap04029	7.97	-	-	Hypothetical protein
Cp_Cap04109	-4.164	-	-6.471	Hypothetical protein
Cp_Cap04188	-	-	-2.803	Hypothetical protein
Cp_Cap04600	1.511	-	-	Hypothetical protein
Cp_Cap04724	-	-	-7.553	hypothetical protein
Cp_Cap04817	-	-	-2.654	hypothetical protein
Cp_Cap05251	-	-1.65	-1.278	predicted protein
Cp_Cap05320	-	-	-2.413	hypothetical protein
Cp_Cap05657	-	-	-4.972	hypothetical protein
Cp_Cap05718	3.515	-	-	-
Cp_Cap05839	8.43	7.499	6.265	hypothetical protein
Cp_Cap05866	-	-	9.411	hypothetical protein
Cp_Cap05967	5.998	-	-	hypothetical protein
Cp_Cap06636	-	-	-1.082	hypothetical protein
Cp_Cap06647	-	-	-8.267	-
Cp_Cap06736	-1.298	-	-4.957	hypothetical protein
Cp_Cap06784	-12.29	-	-10.684	aminotransferase
Cp_Cap06832	-	-	-10.808	hypothetical protein
Cp_Cap06872	-2.787	-	-4.214	predicted protein
Cp_Cap06920	-	-	-4.428	hypothetical protein
Cp_Cap07257	6.926	-	-	-
Cp_Cap07299	9.919	8.728	5.375	unknown
Cp_Cap07325	-	-	12.28	hypothetical protein
Cp_Cap07357	-	-	-5.765	hypothetical protein
Cp_Cap07419	-	-2.171	-1.131	predicted protein
Cp_Cap07463	-	-	-5.805	hypothetical protein
Cp_Cap07879	5.744	-	-	-
Cp_Cap08050	4.012	-	-	-
Cp_Cap08143	-2.139	-	-7.714	predicted protein
Cp_Cap08201	-	-5.023	-1.739	-
Cp_Cap08258	-	2.19	6.523	hypothetical protein
Cp_Cap08421	4.351	-	7.244	hypothetical protein
Cp_Cap08528	-	-	-2.004	-
Cp_Cap08842	-	-3.201	-2.46	hypothetical protein
Cp_Cap08890	-	-	-5.361	hypothetical protein
Cp_Cap09516	-	-7.315	-5.956	-
Cp_Cap09735	11.781	-	3.566	-
Cp_Cap09933	-	8.048	8.856	hypothetical protein
Cp_Cap10274	-3.15	-	-3.24	hypothetical protein
Cp_Cap10554	-	-4.383	-4.139	hypothetical protein
Cp_Cap10857	-	-	-7.221	hypothetical protein
Cp_Cap11069	-	-7.03	-9.002	hypothetical protein
Cp_Cap11193	-3.696	-	-5.913	predicted protein
Cp_Cap11356	-	-2.652	-4.271	hypothetical protein
Cp_Cap11429	-	-	-1.071	Podospora anserina
Cp_Cap11447	-	-3.137	-3.461	hypothetical protein
Cp_Cap11672	-	-1.237	-1.561	hypothetical protein
Cp_Cap11726	-	-	-4.44	hypothetical protein
Cp_Cap11815	-	10.172	10.237	hypothetical protein
Cp_Cap12128	4.114	-	-	hypothetical protein
Cp_Cap12156	-	-1.825	-2.58	hypothetical protein
Cp_Cap12415	-	-	-4.808	hypothetical protei
Cp_Cap12528	9.518	7.554	5.035	hypothetical protein
Cp_Cap12768	-	-	-1.915	hypothetical protein
Cp_Cap12823	-1.479	-	-1.698	-
Cp_Cap13087	-	-2.854	-1.809	-
Cp_Cap13164	11.387	-	-	-
Cp_Cap13198	-	-2.586	-2.372	-
Cp_Cap13222	2.583	-	-2.4	-
Cp_Cap13300	-	4.445	3.727	hypothetical protein
Cp_Cap13302	5.041	-	-	hypothetical protein
Cp_Cap13736	-	-	-5.097	hypothetical protein
Cp_Cap14108	-	-	-4.593	hypothetical protein
Cp_Cap14235	13.005	9.018	-	-
